# Supplementary material for: Exploring the Potential of Oral Microbiome Biomarkers for Colorectal Cancer Diagnosis and Prognosis: A Systematic Review
Source: Microorganisms. 2023 Jun 15;11(6):1586. doi: 10.3390/microorganisms11061586 (PMC10305386; doi:10.3390/microorganisms11061586)
Supplement: Supplementary file 1 [file microorganisms-11-01586-s001.zip]

Archive with 3 entries (3 files):
- Supplementary Figure 1.png
- Supplementary file S1.pdf
- Supplementary file S2.pdf
